# Supplementary material for: Use of Scores in Risk Stratification of Febrile Neutropenia—A Scoping Review
Source: Cancers (Basel). 2026 Mar 18;18(6):987. doi: 10.3390/cancers18060987 (PMC13024589; doi:10.3390/cancers18060987)
Supplement: Supplementary file 1 [file cancers-18-00987-s001.zip]

Archive with 1 entries (1 files):
- cancers-4160386-supplementary.pdf
